# Supplementary material for: Efficiency Enhancement of Electro-Adsorption Desalination Using Iron Oxide Nanoparticle-Incorporated Activated Carbon Nanocomposite
Source: Micromachines (Basel). 2021 Sep 24;12(10):1148. doi: 10.3390/mi12101148 (PMC8539726; doi:10.3390/mi12101148)
Supplement: Supplementary file 1 [file micromachines-12-01148-s001.zip]

Archive with 1 entries (1 files):
- micromachines-1383307-supplementary.pdf
